# Supplementary material for: Pre- and Postnatal Vitamin A Deficiency Impairs Motor Skills without a Consistent Effect on Trace Mineral Status in Young Mice
Source: Int J Mol Sci. 2024 Oct 8;25(19):10806. doi: 10.3390/ijms251910806 (PMC11477164; doi:10.3390/ijms251910806)
Supplement: Supplementary file 1 [file ijms-25-10806-s001.zip]

Archive with 1 entries (1 files):
- ijms-3189601-supplementary.pdf
